# Supplementary material for: Alterations of the Sialylation Machinery in Brugada Syndrome
Source: Int J Mol Sci. 2022 Oct 29;23(21):13154. doi: 10.3390/ijms232113154 (PMC9655504; doi:10.3390/ijms232113154)
Supplement: Supplementary file 1 [file ijms-23-13154-s001.zip]

Archive with 1 entries (1 files):
- ijms-1943495-supplementary.pdf
